# Supplementary material for: Edaravone Mitigates Postovulatory Aging by Preserving Oocyte and Embryo Quality in Mice
Source: Antioxidants (Basel). 2025 Oct 9;14(10):1215. doi: 10.3390/antiox14101215 (PMC12562146; doi:10.3390/antiox14101215)
Supplement: Supplementary file 1 [file antioxidants-14-01215-s001.zip]

Archive with 1 entries (1 files):
- antioxidants-3890318-supplementary.pdf
